# Supplementary material for: Recent Dominant Transposition Events Affect Gene Regulatory Regions, but Not Coding Sequences, in Polar and Brown Bear Genomes
Source: Curr Issues Mol Biol. 2026 Jun 20;48(6):639. doi: 10.3390/cimb48060639 (PMC13298077; doi:10.3390/cimb48060639)
Supplement: Supplementary file 1 [file cimb-48-00639-s001.zip]

Archive with 1 entries (1 files):
- cimb-4360324-supplementary.pdf
